# Supplementary material for: Characteristics of energy metabolism and stress load in elite MOBA E-sports athletes
Source: Front Physiol. 2026 Feb 6;17:1716237. doi: 10.3389/fphys.2026.1716237 (PMC12920208; doi:10.3389/fphys.2026.1716237)
Supplement: Supplementary file 2 [file DataSheet2.zip]

Archive with 2 entries (2 files):
- figure 2(A).jpg
- figure 2(B).jpg
